# Supplementary material for: Genome sequencing of Chlamydia trachomatis serovars E and F reveals substantial genetic variation
Source: Pathog Dis. 2017 Nov 24;75(9):ftx120. doi: 10.1093/femspd/ftx120 (PMC5827700; doi:10.1093/femspd/ftx120)
Supplement: Supplementary material — Supplementary data are available at FEMSPD online. [file ftx120_supp.zip]

Archive with 2 entries (2 files):
- pad_suppl_methods_plain.docx
- pad_suppl_tables_plain.docx
